# Supplementary material for: Taxonomic Diversity and Functional Traits of Soil Bacterial Communities under Radioactive Contamination: A Review
Source: Microorganisms. 2024 Apr 3;12(4):733. doi: 10.3390/microorganisms12040733 (PMC11051952; doi:10.3390/microorganisms12040733)
Supplement: Supplementary file 1 [file microorganisms-12-00733-s001.zip]

Archive with 1 entries (1 files):
- microorganisms-2931506-supplementary.xlsx
