# Supplementary material for: Taxonomic Diversity and Functional Traits of Soil Bacterial Communities under Radioactive Contamination: A Review
Source: Microorganisms. 2024 Apr 3;12(4):733. doi: 10.3390/microorganisms12040733 (PMC11051952; doi:10.3390/microorganisms12040733)
Supplement: Supplementary file 1 [file microorganisms-12-00733-s001.zip › microorganisms-2931506-supplementary.xlsx]

## Sheet: Table S1
Table S1	Comparison of lists of dominating bacteria from reviewed studies and characteristics allows to thrive under radioactive contamination
Original reference	Phylum	Genus/species*	Location (soil type)	High DNA repair efficiency	Radioresistance	Resistance to low O2	Presence of antioxidative enzymes	Thermophilicity	Desiccation tolerance	Halotolerance	Involvement in redox reactions	Antibiotic resistance	Metal resistance	Pigmentation of colonies	Other	References about resistance
Soils contaminated by artificial radionuclides
[30]	Pseudomonadota	Acinetobacter	northwestern of China (typical arid desert soil)		*		Catalase+	*		*		*		*	UV resistance	[11,149-153]
[114]	Pseudomonadota	Burkholderia	Chernobyl, Ukraine		*		Catalase+ Urease+					*		*	PAH, hazardous pesticide degrading	[11,146,154,155]
[114]	Pseudomonadota	Massalia	Chernobyl, Ukraine				Catalase+							*		[156-158]
[60,61]	Pseudomonadota	Methylobacterium	Chernobyl, Ukraine (sod-podzolic, sod-podzolic peaty soils, including wetland peaty soils)	*	*		Catalase+ Oxidase +		*	*	formaldehyde and methanol			*	resistance to UV, pH, chlorine; PAH degrading, methanol degradation; lanthanides are used as a cofactor	[159-165]
[30]	Pseudomonadota	Ochrobactrum	northwestern of China (typical arid desert soil)				Catalase+ Oxidase +	*	*	*	sulfide, nitrite	*	*		psychrotolerance, biodegradation of phthalates, polyaromatic hydrocarbons, heavy metals	[166-169]
[27]	Pseudomonadota	Pleomorphomonas koreensis	Fukushima, Japan (gray lowland soil)				Catalase+ Oxidase +								nitrogen-fixing species	[119]
[114]	Pseudomonadota	Pseudomonas frederiksbergensis	Chernobyl, Ukraine	*						*	sulfate	*			psychrotrophic, resistance to cold stress, frequent freeze-thaw cycles, UV-C radiation.	[170-172]
[27]	Pseudomonadota	Thauera selenatis	Fukushima, Japan (gray lowland soil)			*	Selenate reductase +							*	selenate-respiring bacterium	[120,173]
[114]	Actinomycetota	Arthrobacter oxydans	Chernobyl, Ukraine				Catalase +		*		Cr(VI)		*	*	tolerance to lack of nutrition	[174-176]
[27]	Actinomycetota	Geodermatophillus bullgariensis	Fukushima, Japan (gray lowland soil)		*		Catalase+ Oxidase -	*								[115]
[27]	Actinomycetota	Rubrobacter (R. taiwanensis, R. spartanus)	Fukushima, Japan (gray lowland soil)		*		Catalase+ Oxidase +	*		*		*		*	inhabitant of volcanic soils, oligotrophic	[118,177]
[114]	Actinomycetota	Streptomyces lavendulae	Chernobyl, Ukraine									*		*		[178]
[61,114]	Bacciliota	Bacillus (B. cereus, B. mycoides)	Chernobyl, Ukraine (sod-podzolic, sod-podzolic peaty soils, including wetland peaty soils)	*	*	*	Catalase+			*		*			High adaptive to changing environment, B. cereus elaborates several toxins	[11,179,180]
[27]	Bacilliota	Marinilactibacillus piezotolerans	Fukushima, Japan (gray lowland soil)			*	Catalase+ Oxidase -			*					piezotolerance; they produce lactic acid as the main end product of metabolism	[117,181]
[30]	Bacilliota	Staphylococcus	northwestern of China (typical arid desert soil)			*	Catalase+					*	*	*		[182,183]
[114]	Bacteriodota	Flavobacterium	Chernobyl, Ukraine			*	Catalase+ Oxidase +	*		*	nitrate to nitrite	*		*		[184-186]
[27]	Verrucomicrobiota	Chthoniobacter flavus	Fukushima, Japan (gray lowland soil)								use nitrate as electron acceptor			*		[187]
[27]	Deinococcota	Truepera radiovictrix	Fukushima, Japan (gray lowland soil)		*		Catalase + Oxidase +	*						*	ability to grow under multiple extreme conditions in alkaline, moderately saline	[116]
[27]	Cyanobacteria	Loriellopsis cavernicola	Fukushima, Japan (gray lowland soil)												phototrophic	[188]
Soils with elevated levels of naturally occurring radionuclides and heavy metals
[67,75]	Pseudomonadota	Acidithiobacillus (A. ferrooxidans)	Dresden, Germany Jharkhand, India			*					Fe (II), S, H2, sulfite, nirtite		*	*	extreme and obligate acidophile, obligate autotroph	[189,190]
[70,75]	Pseudomonadota	Acinetobacter	Jharkhand, India Jaduguda, India				Catalase+					*	U and heavy metals		UV resistance	[70,149,150,191]
[75]	Pseudomonadota	Agrobacterium	Jharkhand, India				Catalase+								phytopathogen	[192]
[75]	Pseudomonadota	Aquabacterium	Jharkhand, India				Catalase+ Oxidase+	*			Fe(II)			*		[193,194]
[75]	Pseudomonadota	Bosea	Jharkhand, India								sulfate, As (III)				intolerant to salt concentrations above 6% NaCl	[195]
[83]	Pseudomonadota	Burkholderia	Paukkajanvaara, Finland		*		Catalase+ Urease+					*		*	PAH, hazardous pesticide degrading	[11,146,154,155]
[15]	Pseudomonadota	Defluvicoccus	Junggar Basin, China (desert soil)			*							*			[196]
[68]	Pseudomonadota	Desulfomicrobium	Dakota, USA			*	Hydrogenase +	*		*	U(VI), sulphate		*			[130,197,198]
[35,80]	Pseudomonadota	Dyella	Tatarstan, Russia (luvisols) Ranger Uranium Mine, Australia				Catalase+ Oxidase +					*		*	degradation of triclosan	[199,200]
[70]	Pseudomonadota	Enterobacter	Jaduguda, India			*	Catalase+		*	*		*	U, heavy metals	*	pathogens	[70,201-205]
[73]	Pseudomonadota	Gallionella	Limousin, France			*					Fe (III)					[206-207]
[68,73,80]	Pseudomonadota	Geobacter	Ranger Uranium Mine, Australia Limousin, France Dakota, USA			*					U(VI), Fe (III), S, Mn(IV), nitrate		*			[130,208-210]
[79]	Pseudomonadota	Halomonas	Erode, India			*	Catalase+ Oxidase +			*	Fe(II), Mn(II) As, Sulfide, nitrate to nitrite		*	*	PAH degrading	[211-213]
[79]	Pseudomonadota	Idiomarina loihiensis	Erode, India				Catalase+ Oxidase +			*			*		psychrotolerant	[214-217]
[91]	Pseudomonadota	Lysobacter	Qinghai-Tibet Plateau, China		*	*	Catalase+ Oxidase +		*			*	*	*		[98,140,141,218-220]
[35]	Pseudomonadota	Parvibaculum lavamentivorans	Tatarstan, Russia (luvisols)				Catalase+ Oxidase +								ability to degrade linear alkylbenzenesulfonate	[221,222]
[83]	Pseudomonadota	Pseudolabrys	Paukkajanvaara, Finland				Catalase+ Oxidase +									[223]
[67,68,83,84,86,70,91]	Pseudomonadota	Pseudomonas	Dresden, Germany Paukkajanvaara, Finland Incheon, Korea Sichuan, China Jaduguda, India Dakota, USA Qinghai-Tibet Plateau, China				Catalase+ Oxidase +				U(VI)	*	U and heavy metals	*		[70,130,131,224]
[35]	Pseudomonadota	Pseudoxanthomonas spadix	Tatarstan, Russia (luvisols)				Catalase+ Oxidase +				nitrate, nitrite		*	*	degradation of refractory organics	[225,226]
[82]	Pseudomonadota	Rhodobium	Ranger Uranium Mine, Australia (oxisols)			*				*				*		[227,228]
[77]	Pseudomonadota	Serratia	southeastern China							*		*	*	*		[229-232]
[68]	Pseudomonadota	Shewanella	Dakota, USA			*					U(VI), Fe (III), S, nitrate	*		*		[130,208]
[35]	Pseudomonadota	Sinobacter flavus	Tatarstan, Russia (luvisols)				Oxidase +					*		*		[233]
[84,91]	Pseudomonadota	Sphingomonas	Sichuan, China Qinghai-Tibet Plateau, China		*									*	degradation of organometallic compounds	[234,235]
[70]	Pseudomonadota	Stenotrophomonas	Jaduguda, India		*		Nitrate reductase+ Oxidase +		*	*		*	U, heavy metals	*	ability to reduce nitrate; nitrifying; showed antagonistic activities against oomycetes, fungi as well as pathogenic bacterial strains; they secrete an antioxidant ectoin	[70,236-242]
[91]	Pseudomonadota	Sulfuriferula	Qinghai-Tibet Plateau, China			*				*	sulfur		* (Hg, As)			[243-244]
[87,91]	Pseudomonadota	Thiobacillus	Grote Nete, Belgium Qinghai-Tibet Plateau, China				Oxidase +			*	sulphur		*	*	obligately autotrophic, chemolithoautotrophy, mixotrophy, heterotrophic growth	[219,245]
[79]	Actinomycetota	Arthrobacter	Erode, India				Catalase+				Cr(VI)					[246]
[91]	Actinomycetota	Gaiella	Qinghai-Tibet Plateau, China				Oxidase +						*			[247,248]
[82]	Actinomycetota	Kitasatospora	Ranger Uranium Mine, Australia (oxisols)				Catalase+					*	*	*		[249-251]
[86,70]	Actinomycetota	Microbacterium	Jaduguda, India Incheon, Korea						*				U, heavy metals	*	heat-resistant, resistance to UV	[70,252,253]
[20]	Actinomycetota	Microlunatus	southern China				Oxidase +									[254]
[15]	Actinomycetota	Nocardioides	Junggar Basin, China (desert soil)		*		Catalase+			*			*	*		[98,255]
[70]	Actinomycetota	Paenarthrobacter	Incheon, Korea							*			*		interesting metabolic capabilities to degrade xenobiotics	[256-258]
[33]	Actinomycetota	Saccharothrix	Xinjiang, China				Catalase+					*		*		[259]
[33]	Actinomycetota	Streptomyces	Xinjiang, China							*		*		*	the ability to produce anibiotics	[260-264]
[20,80]	Bacillota	Alicyclobacillus	southern China Ranger Uranium Mine, Australia				Catalase+ Oxidase + Superoxidedismitase+	*							acidophilicity	[265-269]
[68,70,88]	Bacillota	Bacillus (B. pumilus)	Dakota, USA Incheon, Korea Kerala, India	*	*	*	Catalase+	*		*		*	*		High adaptive to changing environment, facultative psychrophiles, B. cereus elaborates several toxins	[11,179,180]
[68,69]	Bacillota	Clostridium	Dakota, USA Monchique and Urgeiriça, Portugal			*					U(VI)	*		*	oxygen-tolerant bacteria, pathogens	[130,270,271]
[68]	Bacillota	Desulfotomaculum	Dakota, USA			*		*		*	U(VI) , sulfate					[130,272]
[68]	Bacillota	Staphylococcus	Dakota, USA			*	Catalase+ Superoxidedismutase+					*	*	*		[182,183,273]
[68]	Bacillota	Streptococcus	Dakota, USA			*						*		*		[273]
[79]	Bacteriodota	Arenibacter	Erode, India							*		*		*	PAH degradation	[274,275]
[79]	Bacteriodota	Cellulophaga	Erode, India				Catalase + Oxidase +			*		*		*	cold adapted	[276-278]
[15]	Bacteriodota	Pontibacter	Junggar Basin, China (desert soil)		*		Oxidase+ Catalase+					*				[98,138,279]
[20]	Bacteriodota	Robiginitalea	southern China				Catalase+ Oxidase +			*		*		*		[280,281]
[15]	Bacteriodota	Salinimicrobium	Junggar Basin, China (desert soil)			*	Catalase+			*				*		[282,283]
[80]	Thermodesulfobacteriota	Syntrophus	Ranger Uranium Mine, Australia			*					sulfate				Syntrophic metabolism	[128,284]
[80]	Thermodesulfobacteriota	Smithella	Ranger Uranium Mine, Australia			*					sulfate				propionate-degrading bacteria	[285]
[68,79,80]	Thermodesulfobacteriota	Desulfovibrio	Ranger Uranium Mine, Australia Dakota, USA Erode, India			*	Catalase +			*	sulfate, U(VI)	*	*			[128,130,286,287]
[68,79,80]	Thermodesulfobacteriota	Desulfobulbus	Ranger Uranium Mine, Australia Dakota, USA Erode, India			*	Catalase+				sulfate					[272]
[83]	Acidobacteriota	Candidatus Solibacter	Paukkajanvaara, Finland						*			*	*		nitrogen fixator, overrepresented genes related to osmotic stress response	[288-291]
[73,80]	Acidobacteriota	Geothrix	Ranger Uranium Mine, Australia Limousin, France			*					U(IV), Fe(III), acetate					[292]
[80]	Acidobacteriota	Holophaga	Ranger Uranium Mine, Australia			*					U (VI)					[292]
[80]	Chloroflexota	Bellilinea	Ranger Uranium Mine, Australia			*		*		*						[293]
[79]	Planctomycetota	Planctomicrobium	Erode, India				Catalase +						*		Mildly acidophilic	[294]
[91]	Gemmatimonadota	Gemmatimonas	Qinghai-Tibet Plateau, China											*
External laboratory gamma-irradiation
[103]	Bacillota	Acetivibrio	Riyadh, Saudi Arabia			*		*							cellulose degradation	[295,296]
[103]	Bacillota	Anaerosporobacter	Riyadh, Saudi Arabia			*	Catalase+	*		*	As(III) oxidation					[143,297]
[94]	Bacillota	Bacillus	south Tunisia (desert soil)	*	*	*	Catalase+	*		*		*	*			[11,179,180,242,298]
[103]	Bacillota	Halocella	Riyadh, Saudi Arabia			*			*	*		*			cellulose-degrading bacterium	[299,300]
[103]	Bacillota	Parasporobacterium	Riyadh, Saudi Arabia			*					sulfide methylation					[301]
[103]	Bacillota	Sporosarcina aquimarina	Riyadh, Saudi Arabia				Catalase+ Oxidase +			*				*	perchlorate-reducing bacterium	[302-305]
[98]	Bacteroidota	Rufibacter	Xinjiang, China (desert soil)		*		Catalase+ Oxidase +			*				*		[98,137,306]
[102]	Bacteroidota	Hymenobacter	Seoul, Korea (sandy loam soil)		*		Catalase+ Oxidase +					*		*		[134,307,308]
[98]	Bacteroidota	Pontibacter	Xinjiang, China (desert soil)	*	*		Cat+ ; NADH dehydrogenase I+		*	*		*	*	*		[138,309-312]
[98]	Pseudomonadota	Lysobacter	Xinjiang, China (desert soil)		*	*	Catalase+ Oxidase +		*			*	*	*		[98,140,141,218-220]
[98]	Pseudomonadota	Microvirga	Xinjiang, China (desert soil)		*		Catalase+	*								[98,139,313]
[98]	Pseudomonadota	Paracoccus	Xinjiang, China (desert soil)		*		Catalase+		*	*	denitrificator	*	*			[98,314-319]
[98]	Actinomycetota	Knoellia	Xinjiang, China (desert soil)		*								*		antimicrobial activity,oil-degrading ability	[98,320-322]
[98]	Actinomycetota	Nocardioides	Xinjiang, China (desert soil)		*		Catalase+ Oxidase +			*				*		[98,255]
[102]	Deinococcota	Deinococcus (D. ficus, D. radiopugnans, D. radiodurans, D. murrayi, D. grands, D. geothermalis, D. deserti)	Seoul, Korea (sandy loam soil)	*	*		Catalase+ Superoxidedismutase+	*	*				*	*	UV resistance	[323,324]
	* - lists were compiled based on names of bacteria genera or species mentioned by the authors of the studies included in the analysis as dominating on the contaminated sites
